# Supplementary material for: Relationship of Anthropometric Indicators of General and Abdominal Obesity with Hypertension and Their Predictive Performance among Albanians: A Nationwide Cross-Sectional Study
Source: Nutrients. 2021 Sep 25;13(10):3373. doi: 10.3390/nu13103373 (PMC8537494; doi:10.3390/nu13103373)
Supplement: Supplementary file 1 [file nutrients-13-03373-s001.zip]

Archive with 1 entries (1 files):
- nutrients-1369315-supplementary.pdf
